# Supplementary material for: Advancements in monitoring: a comparison of traditional and application-based tools for measuring outdoor recreation
Source: PeerJ. 2024 Sep 10;12:e17744. doi: 10.7717/peerj.17744 (PMC11397128; doi:10.7717/peerj.17744)
Supplement: Supplemental Information 2 [file peerj-12-17744-s002.zip]

Archive with 24 entries (24 files):
- Data_S1_AerialSurvey_PM/AerialSurvey_WinterMotorized.tfw
- Data_S1_AerialSurvey_PM/AerialSurvey_WinterMotorized.tif
- Data_S1_AerialSurvey_PM/AerialSurvey_WinterMotorized.tif.aux.xml
- Data_S1_AerialSurvey_PM/AerialSurvey_WinterMotorized.tif.ovr
- Data_S1_AerialSurvey_PM/AerialSurvey_WinterMotorized.tif.vat.cpg
- Data_S1_AerialSurvey_PM/AerialSurvey_WinterMotorized.tif.vat.dbf
- Data_S1_AerialSurvey_PM/AerialSurvey_WinterMotorized.tif.xml
- Data_S1_AerialSurvey_PM/PM_SummerMotorized.CPG
- Data_S1_AerialSurvey_PM/PM_SummerMotorized.dbf
- Data_S1_AerialSurvey_PM/PM_SummerMotorized.prj
- Data_S1_AerialSurvey_PM/PM_SummerMotorized.sbn
- Data_S1_AerialSurvey_PM/PM_SummerMotorized.sbx
- Data_S1_AerialSurvey_PM/PM_SummerMotorized.shp
- Data_S1_AerialSurvey_PM/PM_SummerMotorized.shp.xml
- Data_S1_AerialSurvey_PM/PM_SummerMotorized.shx
- Data_S1_AerialSurvey_PM/PM_WinterMotorized.CPG
- Data_S1_AerialSurvey_PM/PM_WinterMotorized.dbf
- Data_S1_AerialSurvey_PM/PM_WinterMotorized.prj
- Data_S1_AerialSurvey_PM/PM_WinterMotorized.sbn
- Data_S1_AerialSurvey_PM/PM_WinterMotorized.sbx
- Data_S1_AerialSurvey_PM/PM_WinterMotorized.shp
- Data_S1_AerialSurvey_PM/PM_WinterMotorized.shp.xml
- Data_S1_AerialSurvey_PM/PM_WinterMotorized.shx
- Data_S1_AerialSurvey_PM/README_Metadata_AerialSurvey_PM.docx
