# Supplementary material for: Advancements in monitoring: a comparison of traditional and application-based tools for measuring outdoor recreation
Source: PeerJ. 2024 Sep 10;12:e17744. doi: 10.7717/peerj.17744 (PMC11397128; doi:10.7717/peerj.17744)
Supplement: Supplemental Information 2 [file peerj-12-17744-s002.zip › Data_S1_AerialSurvey_PM/AerialSurvey_WinterMotorized.tfw]

100.0000000000
0.0000000000
0.0000000000
-100.0000000000
402028.9466118040
5758497.4775981829
