# Supplementary material for: Advancements in monitoring: a comparison of traditional and application-based tools for measuring outdoor recreation
Source: PeerJ. 2024 Sep 10;12:e17744. doi: 10.7717/peerj.17744 (PMC11397128; doi:10.7717/peerj.17744)
Supplement: Supplemental Information 2 [file peerj-12-17744-s002.zip › Data_S1_AerialSurvey_PM/AerialSurvey_WinterMotorized.tif.xml]

<metadata xml:lang="en"><Esri><CreaDate>20240614</CreaDate><CreaTime>09160100</CreaTime><ArcGISFormat>1.0</ArcGISFormat><SyncOnce>FALSE</SyncOnce><DataProperties><itemProps><itemName Sync="TRUE">AerialSurvey_WinterMotorized.tif</itemName><itemLocation><linkage Sync="TRUE">file://C:\Users\brynn\Yellowstone to Yukon Conservation Initiative\Y2Y Rec Ecol - Documents\Analyses\HumanUse\Rscripts\Tosubmit_PeerJ\AerialSurvey_ParticipatoryMapping\AerialSurvey_WinterMotorized.tif</linkage><protocol Sync="TRUE">Local Area Network</protocol></itemLocation><imsContentType Sync="TRUE">002</imsContentType><nativeExtBox><westBL Sync="TRUE">401978.946612</westBL><eastBL Sync="TRUE">506778.946612</eastBL><southBL Sync="TRUE">5635247.477598</southBL><northBL Sync="TRUE">5758547.477598</northBL><exTypeCode Sync="TRUE">1</exTypeCode></nativeExtBox></itemProps><coordRef><type Sync="TRUE">Projected</type><geogcsn Sync="TRUE">GCS_North_American_1983</geogcsn><csUnits Sync="TRUE">Linear Unit: Meter (1.000000)</csUnits><projcsn Sync="TRUE">NAD_1983_UTM_Zone_11N</projcsn><peXml Sync="TRUE">&lt;ProjectedCoordinateSystem xsi:type='typens:ProjectedCoordinateSystem' xmlns:xsi='http://www.w3.org/2001/XMLSchema-instance' xmlns:xs='http://www.w3.org/2001/XMLSchema' xmlns:typens='http://www.esri.com/schemas/ArcGIS/10.8'&gt;&lt;WKT&gt;PROJCS[&amp;quot;NAD_1983_UTM_Zone_11N&amp;quot;,GEOGCS[&amp;quot;GCS_North_American_1983&amp;quot;,DATUM[&amp;quot;D_North_American_1983&amp;quot;,SPHEROID[&amp;quot;GRS_1980&amp;quot;,6378137.0,298.257222101]],PRIMEM[&amp;quot;Greenwich&amp;quot;,0.0],UNIT[&amp;quot;Degree&amp;quot;,0.0174532925199433]],PROJECTION[&amp;quot;Transverse_Mercator&amp;quot;],PARAMETER[&amp;quot;False_Easting&amp;quot;,500000.0],PARAMETER[&amp;quot;False_Northing&amp;quot;,0.0],PARAMETER[&amp;quot;Central_Meridian&amp;quot;,-117.0],PARAMETER[&amp;quot;Scale_Factor&amp;quot;,0.9996],PARAMETER[&amp;quot;Latitude_Of_Origin&amp;quot;,0.0],UNIT[&amp;quot;Meter&amp;quot;,1.0],AUTHORITY[&amp;quot;EPSG&amp;quot;,26911]]&lt;/WKT&gt;&lt;XOrigin&gt;-5120900&lt;/XOrigin&gt;&lt;YOrigin&gt;-9998100&lt;/YOrigin&gt;&lt;XYScale&gt;450445547.3910538&lt;/XYScale&gt;&lt;ZOrigin&gt;-100000&lt;/ZOrigin&gt;&lt;ZScale&gt;10000&lt;/ZScale&gt;&lt;MOrigin&gt;-100000&lt;/MOrigin&gt;&lt;MScale&gt;10000&lt;/MScale&gt;&lt;XYTolerance&gt;0.001&lt;/XYTolerance&gt;&lt;ZTolerance&gt;0.001&lt;/ZTolerance&gt;&lt;MTolerance&gt;0.001&lt;/MTolerance&gt;&lt;HighPrecision&gt;true&lt;/HighPrecision&gt;&lt;WKID&gt;26911&lt;/WKID&gt;&lt;LatestWKID&gt;26911&lt;/LatestWKID&gt;&lt;/ProjectedCoordinateSystem&gt;</peXml></coordRef><RasterProperties><General><PixelDepth Sync="TRUE">8</PixelDepth><HasColormap Sync="TRUE">FALSE</HasColormap><CompressionType Sync="TRUE">LZW</CompressionType><NumBands Sync="TRUE">1</NumBands><Format Sync="TRUE">TIFF</Format><HasPyramids Sync="TRUE">TRUE</HasPyramids><SourceType Sync="TRUE">discrete</SourceType><PixelType Sync="TRUE">unsigned integer</PixelType><NoDataValue Sync="TRUE">255</NoDataValue></General></RasterProperties></DataProperties><SyncDate>20240614</SyncDate><SyncTime>09213000</SyncTime><ModDate>20240614</ModDate><ModTime>09213000</ModTime><scaleRange><minScale>150000000</minScale><maxScale>5000</maxScale></scaleRange><ArcGISProfile>ItemDescription</ArcGISProfile></Esri><dataIdInfo><envirDesc Sync="TRUE"> Version 6.2 (Build 9200) ; Esri ArcGIS 10.9.1.28388</envirDesc><dataLang><languageCode value="eng" Sync="TRUE"/><countryCode value="USA" Sync="TRUE"/></dataLang><idCitation><resTitle Sync="TRUE">AerialSurvey_WinterMotorized.tif</resTitle><presForm><PresFormCd value="005" Sync="TRUE"/></presForm></idCitation><spatRpType><SpatRepTypCd value="002" Sync="TRUE"/></spatRpType><dataExt><geoEle xmlns=""><GeoBndBox esriExtentType="search"><exTypeCode Sync="TRUE">1</exTypeCode><westBL Sync="TRUE">-118.426875</westBL><eastBL Sync="TRUE">-116.901304</eastBL><northBL Sync="TRUE">51.977606</northBL><southBL Sync="TRUE">50.860601</southBL></GeoBndBox></geoEle></dataExt><idPurp>Percent cover of winter motorized recreation tracks (e.g., snowmobiling tracks) from aerial surveys near the population centers of Golden and Revelstoke in the Kootenay Mountains, British Columbia, Canada. Two rounds of surveys were completed in a helicopter between February and April 2022, with each survey occurring at least a month apart. This dataset represents the combined survey data processed into 100m x 100m cell grids. For cells sampled across the two surveys, the highest footprint value was used.  </idPurp><searchKeys><keyword>Winter motorized recreation</keyword></searchKeys></dataIdInfo><mdLang><languageCode value="eng" Sync="TRUE"/><countryCode value="USA" Sync="TRUE"/></mdLang><mdChar><CharSetCd value="004" Sync="TRUE"/></mdChar><distInfo><distFormat><formatName Sync="TRUE">Raster Dataset</formatName></distFormat></distInfo><mdHrLv><ScopeCd value="005" Sync="TRUE"/></mdHrLv><mdHrLvName Sync="TRUE">dataset</mdHrLvName><refSysInfo><RefSystem><refSysID><identCode code="26911" Sync="TRUE"/><idCodeSpace Sync="TRUE">EPSG</idCodeSpace><idVersion Sync="TRUE">6.11(3.0.1)</idVersion></refSysID></RefSystem></refSysInfo><spatRepInfo><Georect><cellGeo><CellGeoCd Sync="TRUE" value="002"/></cellGeo><numDims Sync="TRUE">2</numDims><tranParaAv Sync="TRUE">1</tranParaAv><chkPtAv Sync="TRUE">0</chkPtAv><cornerPts><pos Sync="TRUE">401978.946612 5635247.477598</pos></cornerPts><cornerPts><pos Sync="TRUE">401978.946612 5758547.477598</pos></cornerPts><cornerPts><pos Sync="TRUE">506778.946612 5758547.477598</pos></cornerPts><cornerPts><pos Sync="TRUE">506778.946612 5635247.477598</pos></cornerPts><centerPt><pos Sync="TRUE">454378.946612 5696897.477598</pos></centerPt><axisDimension type="002"><dimSize Sync="TRUE">1048</dimSize><dimResol><value Sync="TRUE" uom="m">100.000000</value></dimResol></axisDimension><axisDimension type="001"><dimSize Sync="TRUE">1233</dimSize><dimResol><value Sync="TRUE" uom="m">100.000000</value></dimResol></axisDimension><ptInPixel><PixOrientCd Sync="TRUE" value="001"/></ptInPixel></Georect></spatRepInfo><eainfo><detailed Name="AerialSurvey_WinterMotorized.tif.vat"><enttyp><enttypl Sync="TRUE">AerialSurvey_WinterMotorized.tif.vat</enttypl><enttypt Sync="TRUE">Table</enttypt><enttypc Sync="TRUE">6</enttypc></enttyp><attr><attrlabl Sync="TRUE">OID</attrlabl><attalias Sync="TRUE">OID</attalias><attrtype Sync="TRUE">OID</attrtype><attwidth Sync="TRUE">4</attwidth><atprecis Sync="TRUE">0</atprecis><attscale Sync="TRUE">0</attscale><attrdef Sync="TRUE">Internal feature number.</attrdef><attrdefs Sync="TRUE">Esri</attrdefs><attrdomv><udom Sync="TRUE">Sequential unique whole numbers that are automatically generated.</udom></attrdomv></attr><attr><attrlabl Sync="TRUE">Value</attrlabl><attalias Sync="TRUE">Value</attalias><attrtype Sync="TRUE">Integer</attrtype><attwidth Sync="TRUE">10</attwidth><atprecis Sync="TRUE">10</atprecis><attscale Sync="TRUE">0</attscale></attr><attr><attrlabl Sync="TRUE">Count</attrlabl><attalias Sync="TRUE">Count</attalias><attrtype Sync="TRUE">Double</attrtype><attwidth Sync="TRUE">19</attwidth><atprecis Sync="TRUE">0</atprecis><attscale Sync="TRUE">0</attscale></attr></detailed></eainfo><contInfo><ImgDesc><contentTyp><ContentTypCd Sync="TRUE" value="002"/></contentTyp><covDim><Band><dimDescrp Sync="TRUE">Band_1</dimDescrp><maxVal Sync="TRUE">76.000000</maxVal><minVal Sync="TRUE">0.000000</minVal><bitsPerVal Sync="TRUE">8</bitsPerVal><valUnit><UOM type="length"/></valUnit></Band></covDim></ImgDesc></contInfo><mdDateSt Sync="TRUE">20240614</mdDateSt></metadata>
