# Supplementary material for: Advancements in monitoring: a comparison of traditional and application-based tools for measuring outdoor recreation
Source: PeerJ. 2024 Sep 10;12:e17744. doi: 10.7717/peerj.17744 (PMC11397128; doi:10.7717/peerj.17744)
Supplement: Supplemental Information 2 [file peerj-12-17744-s002.zip › Data_S1_AerialSurvey_PM/PM_SummerMotorized.prj]

PROJCS["NAD_1983_UTM_Zone_11N",GEOGCS["GCS_North_American_1983",DATUM["D_North_American_1983",SPHEROID["GRS_1980",6378137.0,298.257222101]],PRIMEM["Greenwich",0.0],UNIT["Degree",0.0174532925199433]],PROJECTION["Transverse_Mercator"],PARAMETER["False_Easting",500000.0],PARAMETER["False_Northing",0.0],PARAMETER["Central_Meridian",-117.0],PARAMETER["Scale_Factor",0.9996],PARAMETER["Latitude_Of_Origin",0.0],UNIT["Meter",1.0]]
