# Supplementary material for: Advancements in monitoring: a comparison of traditional and application-based tools for measuring outdoor recreation
Source: PeerJ. 2024 Sep 10;12:e17744. doi: 10.7717/peerj.17744 (PMC11397128; doi:10.7717/peerj.17744)
Supplement: Supplemental Information 2 [file peerj-12-17744-s002.zip › Data_S1_AerialSurvey_PM/PM_WinterMotorized.shp.xml]

<metadata xml:lang="en"><Esri><CreaDate>20240614</CreaDate><CreaTime>09043800</CreaTime><ArcGISFormat>1.0</ArcGISFormat><SyncOnce>FALSE</SyncOnce><DataProperties><lineage><Process ToolSource="c:\program files\arcgis\pro\Resources\ArcToolbox\Toolboxes\Data Management Tools.tbx\DeleteField" Date="20240614" Time="090438" Name="" export="">DeleteField PM_WinterMotorized PMI_ID "Delete Fields"</Process><Process ToolSource="c:\program files\arcgis\pro\Resources\ArcToolbox\Toolboxes\Data Management Tools.tbx\Rename" Date="20240614" Time="092413">Rename "C:\Users\brynn\Yellowstone to Yukon Conservation Initiative\Y2Y Rec Ecol - Documents\Analyses\HumanUse\Rscripts\Tosubmit_PeerJ\AerialSurvey_ParticipatoryMapping\PM_WinterMotorizied.shp" "C:\Users\brynn\Yellowstone to Yukon Conservation Initiative\Y2Y Rec Ecol - Documents\Analyses\HumanUse\Rscripts\Tosubmit_PeerJ\AerialSurvey_ParticipatoryMapping\PM_WinterMotorized.shp" ShapeFile</Process></lineage><itemProps><itemName Sync="TRUE">PM_WinterMotorizied</itemName><imsContentType Sync="TRUE">002</imsContentType><nativeExtBox><westBL Sync="TRUE">312971.928468</westBL><eastBL Sync="TRUE">692471.928468</eastBL><southBL Sync="TRUE">5466378.600969</southBL><northBL Sync="TRUE">5836878.600969</northBL><exTypeCode Sync="TRUE">1</exTypeCode></nativeExtBox><itemSize Sync="TRUE">0.861</itemSize><itemLocation><linkage Sync="TRUE">file://\\AERINHPELITE\C$\Users\brynn\Yellowstone to Yukon Conservation Initiative\Y2Y Rec Ecol - Documents\Analyses\HumanUse\Rscripts\Tosubmit_PeerJ\AerialSurvey_ParticipatoryMapping\PM_WinterMotorizied.shp</linkage><protocol Sync="TRUE">Local Area Network</protocol></itemLocation></itemProps><coordRef><type Sync="TRUE">Projected</type><geogcsn Sync="TRUE">GCS_North_American_1983</geogcsn><csUnits Sync="TRUE">Linear Unit: Meter (1.000000)</csUnits><projcsn Sync="TRUE">NAD_1983_UTM_Zone_11N</projcsn><peXml Sync="TRUE">&lt;ProjectedCoordinateSystem xsi:type='typens:ProjectedCoordinateSystem' xmlns:xsi='http://www.w3.org/2001/XMLSchema-instance' xmlns:xs='http://www.w3.org/2001/XMLSchema' xmlns:typens='http://www.esri.com/schemas/ArcGIS/10.8'&gt;&lt;WKT&gt;PROJCS[&amp;quot;NAD_1983_UTM_Zone_11N&amp;quot;,GEOGCS[&amp;quot;GCS_North_American_1983&amp;quot;,DATUM[&amp;quot;D_North_American_1983&amp;quot;,SPHEROID[&amp;quot;GRS_1980&amp;quot;,6378137.0,298.257222101]],PRIMEM[&amp;quot;Greenwich&amp;quot;,0.0],UNIT[&amp;quot;Degree&amp;quot;,0.0174532925199433]],PROJECTION[&amp;quot;Transverse_Mercator&amp;quot;],PARAMETER[&amp;quot;False_Easting&amp;quot;,500000.0],PARAMETER[&amp;quot;False_Northing&amp;quot;,0.0],PARAMETER[&amp;quot;Central_Meridian&amp;quot;,-117.0],PARAMETER[&amp;quot;Scale_Factor&amp;quot;,0.9996],PARAMETER[&amp;quot;Latitude_Of_Origin&amp;quot;,0.0],UNIT[&amp;quot;Meter&amp;quot;,1.0],AUTHORITY[&amp;quot;EPSG&amp;quot;,26911]]&lt;/WKT&gt;&lt;XOrigin&gt;-5120900&lt;/XOrigin&gt;&lt;YOrigin&gt;-9998100&lt;/YOrigin&gt;&lt;XYScale&gt;450445547.3910538&lt;/XYScale&gt;&lt;ZOrigin&gt;-100000&lt;/ZOrigin&gt;&lt;ZScale&gt;10000&lt;/ZScale&gt;&lt;MOrigin&gt;-100000&lt;/MOrigin&gt;&lt;MScale&gt;10000&lt;/MScale&gt;&lt;XYTolerance&gt;0.001&lt;/XYTolerance&gt;&lt;ZTolerance&gt;0.001&lt;/ZTolerance&gt;&lt;MTolerance&gt;0.001&lt;/MTolerance&gt;&lt;HighPrecision&gt;true&lt;/HighPrecision&gt;&lt;WKID&gt;26911&lt;/WKID&gt;&lt;LatestWKID&gt;26911&lt;/LatestWKID&gt;&lt;/ProjectedCoordinateSystem&gt;</peXml></coordRef></DataProperties><SyncDate>20240614</SyncDate><SyncTime>09184000</SyncTime><ModDate>20240614</ModDate><ModTime>09184000</ModTime><scaleRange><minScale>150000000</minScale><maxScale>5000</maxScale></scaleRange><ArcGISProfile>ItemDescription</ArcGISProfile></Esri><dataIdInfo><envirDesc Sync="TRUE"> Version 6.2 (Build 9200) ; Esri ArcGIS 10.9.1.28388</envirDesc><dataLang><languageCode value="eng" Sync="TRUE"/><countryCode value="USA" Sync="TRUE"/></dataLang><idCitation><resTitle Sync="TRUE">PM_WinterMotorizied</resTitle><presForm><PresFormCd value="005" Sync="TRUE"/></presForm></idCitation><spatRpType><SpatRepTypCd value="001" Sync="TRUE"/></spatRpType><dataExt><geoEle xmlns=""><GeoBndBox esriExtentType="search"><exTypeCode Sync="TRUE">1</exTypeCode><westBL Sync="TRUE">-119.764825</westBL><eastBL Sync="TRUE">-114.154805</eastBL><northBL Sync="TRUE">52.681838</northBL><southBL Sync="TRUE">49.319767</southBL></GeoBndBox></geoEle></dataExt><idPurp>Estimated intensity of winter snowmobiling across the study area collected from participatory mapping. Estimates represent the average daily number of recreationists within each area. In areas where participatory mapping participants indicated differing numbers of recreationists in the same place, the highest estimate has been used. Participatory mapping was conducted by Yellowstone to Yukon Conservation Initiative from 2020 – 2021 and included interviews with recreation experts (e.g., park rangers, recreation group, trail users, lodge and campground owners). Participants were asked to identify on a map the areas with recreation, the types of activities, and estimated average number of people per day recreating in these areas from 2017 to 2019. </idPurp><searchKeys><keyword>Winter motorized recreation</keyword></searchKeys></dataIdInfo><mdLang><languageCode value="eng" Sync="TRUE"/><countryCode value="USA" Sync="TRUE"/></mdLang><mdChar><CharSetCd value="004" Sync="TRUE"/></mdChar><distInfo><distFormat><formatName Sync="TRUE">Shapefile</formatName></distFormat><distTranOps><transSize Sync="TRUE">0.861</transSize></distTranOps></distInfo><mdHrLv><ScopeCd value="005" Sync="TRUE"/></mdHrLv><mdHrLvName Sync="TRUE">dataset</mdHrLvName><refSysInfo><RefSystem><refSysID><identCode code="26911" Sync="TRUE"/><idCodeSpace Sync="TRUE">EPSG</idCodeSpace><idVersion Sync="TRUE">6.11(3.0.1)</idVersion></refSysID></RefSystem></refSysInfo><spatRepInfo><VectSpatRep><geometObjs Name="PM_WinterMotorizied"><geoObjTyp><GeoObjTypCd value="002" Sync="TRUE"></GeoObjTypCd></geoObjTyp><geoObjCnt Sync="TRUE">6634</geoObjCnt></geometObjs><topLvl><TopoLevCd value="001" Sync="TRUE"></TopoLevCd></topLvl></VectSpatRep></spatRepInfo><spdoinfo><ptvctinf><esriterm Name="PM_WinterMotorizied"><efeatyp Sync="TRUE">Simple</efeatyp><efeageom code="4" Sync="TRUE"></efeageom><esritopo Sync="TRUE">FALSE</esritopo><efeacnt Sync="TRUE">6634</efeacnt><spindex Sync="TRUE">TRUE</spindex><linrefer Sync="TRUE">FALSE</linrefer></esriterm></ptvctinf></spdoinfo><eainfo><detailed Name="PM_WinterMotorizied"><enttyp><enttypl Sync="TRUE">PM_WinterMotorizied</enttypl><enttypt Sync="TRUE">Feature Class</enttypt><enttypc Sync="TRUE">6634</enttypc></enttyp><attr><attrlabl Sync="TRUE">FID</attrlabl><attalias Sync="TRUE">FID</attalias><attrtype Sync="TRUE">OID</attrtype><attwidth Sync="TRUE">4</attwidth><atprecis Sync="TRUE">0</atprecis><attscale Sync="TRUE">0</attscale><attrdef Sync="TRUE">Internal feature number.</attrdef><attrdefs Sync="TRUE">Esri</attrdefs><attrdomv><udom Sync="TRUE">Sequential unique whole numbers that are automatically generated.</udom></attrdomv></attr><attr><attrlabl Sync="TRUE">Shape</attrlabl><attalias Sync="TRUE">Shape</attalias><attrtype Sync="TRUE">Geometry</attrtype><attwidth Sync="TRUE">0</attwidth><atprecis Sync="TRUE">0</atprecis><attscale Sync="TRUE">0</attscale><attrdef Sync="TRUE">Feature geometry.</attrdef><attrdefs Sync="TRUE">Esri</attrdefs><attrdomv><udom Sync="TRUE">Coordinates defining the features.</udom></attrdomv></attr><attr><attrlabl Sync="TRUE">Intensity_</attrlabl><attalias Sync="TRUE">Intensity_</attalias><attrtype Sync="TRUE">Integer</attrtype><attwidth Sync="TRUE">5</attwidth><atprecis Sync="TRUE">5</atprecis><attscale Sync="TRUE">0</attscale></attr><attr><attrlabl Sync="TRUE">Shape_Area</attrlabl><attalias Sync="TRUE">Shape_Area</attalias><attrtype Sync="TRUE">Double</attrtype><attwidth Sync="TRUE">19</attwidth><atprecis Sync="TRUE">0</atprecis><attscale Sync="TRUE">0</attscale><attrdef Sync="TRUE">Area of feature in internal units squared.</attrdef><attrdefs Sync="TRUE">Esri</attrdefs><attrdomv><udom Sync="TRUE">Positive real numbers that are automatically generated.</udom></attrdomv></attr></detailed></eainfo><mdDateSt Sync="TRUE">20240614</mdDateSt></metadata>
